# Supplementary material for: Genetic drift and bottleneck do not influence diversity in Toll‐like receptor genes at a small spatial scale in a Himalayan passerine
Source: Ecol Evol. 2020 Oct 15;10(21):12246–63. doi: 10.1002/ece3.6855 (PMC7663051; doi:10.1002/ece3.6855)
Supplement: Supplementary file 2 — Table S1‐S12 [file ECE3-10-12246-s002.xlsx]

## Sheet: S1_TLR_PCR
Genetic drift and bottleneck do not influence diversity
in toll-like receptor genes at a small spatial scale in a Himalayan passerine
Supplementary Table S1: Primer details for TLR loci successfully amplified in this study
Loci	Primer set	Forward primer (5’-3’)	Reverse primer (5’-3’)	Annealing temp. (°C) (BTT)	Annealing temp. (°C) (WTT)
TLR1LA	avTLR1LAF/avTLR1LAR	GATGGAATGAGCACTTCAGA	CTTCGTCTGCGTCCACTG	60	59.6
TLR1LB	avTLR1LBF/ avTLR1LBR	TCCAGGYTWCAAAATCTGACAC	CGGCACRTCCARGTAGATG	59.1	60
*aegiTLR2A	aegiTLR2AF/ aegiTLR2AR*	TGCAGAATTCTACACGTCCTT	AACACCAGGACGCAGATCAG	61.1	59
TLR3	avTLR3F/ avTLR3R	CAAWGTTGAACTTGGTGAAAAT	TCACAGGTRCAATCAAANGG	50.1	56
TLR4	avTLR4F/ avTLR4R	GAGACCTTGATGCCCTGAG	CCATCTTRAGCACTTGCAAAG	62	59.6
TLR5	avTLR5F/ avTLR5R	GTAATCTTACCAGCTTCCAAGG	GCTGGAGTTCATCTTCATC	56.3	55.6
TLR7	avTLR7F/ avTLR7R	GTATCTKGGACARAACTGYTA	TYGAAGAGATTGGCTTTCC	53	54.4
*designed for this study

## Sheet: S2_GenBank_ID
Genetic drift and bottleneck do not influence diversity
in toll-like receptor genes at a small spatial scale in a Himalayan passerine
Supplementary Table S2: GenBank IDs for unique haplotype sequences
Species	Locus	GenBank ID
Black-throated tit	TLR1LA	MN646032-MN646077
	TLR1LB	MN629487 - MN629498
	TLR2	MN629499 - MN629524
	TLR3	MN629525 - MN629562
	TLR4	MN629563 - MN629593
	TLR5	MN629594 - MN629608
	TLR7	MN629609 - MN629703
White-throated tit	TLR1LA	MN629704 - MN629711
	TLR1LB	MN629712 - MN629714
	TLR2	MN629715 - MN629716
	TLR3	MN629717 - MN629720
	TLR4	MN629721 - MN629722
	TLR5	MN629723 - MN629729
	TLR7	MN629730 - MN629742

## Sheet: S3_Microsatellite_PCR
Genetic drift and bottleneck do not influence diversity
in toll-like receptor genes at a small spatial scale in a Himalayan passerine
Supplemantary Table S3: List of primers, sequences, concentrations and multiplexing details used
	for genotyping microsatellites in this study.
Loci	Forward Primer (5’-3’)	Reverse Primer (5’-3’)	Multiplex	Conc.	Observed
			set	μM	allele size range
Ase18	6FAM- AGCAGAATACTAAACCCTCTTATTG	GTTCTGCTCCTGTCTCTGAGT	1	0.2	130-142
Pca3	NED- GGTGTTTGTGAGCCGGGG	TGTTACAACCAAAGCGGTCATTTG	1	0.1	137-157
TG03031	VIC- ATTGCACATGAACCTGGAAG	TCATTACTTGAAGCAGGTCTCTG	1	0.2	208-212
TG01040	6FAM- TGGCAATGGTGAGAAGTTTG	AGAATTTGTACAGAGGTAATGCACT	2	0.2	291
PmaD22	VIC- GATCAGAGCTTGCCTCAACAC	TCTGGGCTGAAATACCTACCC	2	0.2	293-343
Ase37	NED- TAATTCATGGAGAAGCCCAG	TCAAAACAACAGTTTTCACAGC	2	0.06	232-238
TG04041	6FAM- CTGAATTGTTGACCTTTGCTTAC	GTCCTTTTAGAAAGCAGCACAG	3	0.06	179
TG04004	NED- CTGGAGCAGTATTTATATTGATCTTCC	GAAGATGTGTTTCACAGCATAACTG	3	0.06	165-167
Man13	VIC- GRAAYGGACATCTGTAGACGAAA	GCCACCCTTTGTTGTTGAGC	3	0.06	243
Escμ6	6FAM- CATAGTGATGCCCTGCTAGG	GCAAGTGCTCCTTAATATTTGG	4	0.2	101-113
TG01147	VIC- TGAGCCACTACAGAGTGGAAA	GCCACTACAATGAAGAAAATATTACAG	4	0.06	277-281

## Sheet: S4_TLR_BTT_genotype
Genetic drift and bottleneck do not influence diversity
in toll-like receptor genes at a small spatial scale in a Himalayan passerine
Supplementary Table S4: Genotype information of seven TLR loci in the black-throated tit
ID	Location	Elevation	Gender	Infection_Status	tlr1la_1	tlr1la_2	tlr1lb_1	tlr1lb_2	tlr2_1	tlr2_2	tlr3_1	tlr3_2	tlr4_1	tlr4_2	tlr5_1	tlr5_2	tlr7_1	tlr7_2
473_2016	Mandal	low	M	0	1	1	1	2	1	1	1	1	1	1	1	1	1	2
474_2016	Mandal	low	F	0	2	2	2	2	2	3	1	1	2	3	2	2	3	4
108_2015	Mandal	low	F	0	3	3	1	3	4	5	1	2	4	5	3	3	5	5
111_2015	Mandal	low	M	0	NA	NA	1	2	2	3	1	3	6	7	2	4	6	7
481_2015	Mandal	low	M	0	4	4	1	2	6	7	4	5	3	8	1	1	8	9
489_2015	Mandal	low	F	0	1	1	1	1	1	1	1	1	1	1	2	5	10	10
490_2015	Mandal	low	M	0	NA	NA	1	4	8	5	6	7	3	9	2	3	11	12
83_2014	Mandal	low	M	0	NA	NA	4	5	9	10	8	9	10	11	2	2	13	14
84_2014	Mandal	low	F	1	5	6	2	2	2	3	10	4	3	5	2	5	15	16
88_2014	Mandal	low	M	0	NA	NA	6	5	11	5	1	11	10	11	2	2	17	14
272_2009	Magra	low	M	0	7	8	2	5	3	4	1	1	12	13	2	6	13	17
273_2009	Magra	low	M	0	9	10	1	2	6	6	12	13	3	3	2	2	17	17
276_2009	Magra	low	M	0	1	1	1	1	12	13	14	15	1	1	5	5	18	19
278_2009	Magra	low	F	0	11	12	7	8	6	6	16	17	3	14	2	2	20	21
354_2016	Anusuya	medium	F	0	13	14	1	2	1	6	1	1	NA	NA	2	5	22	23
355_2016	Anusuya	medium	M	0	15	14	1	1	6	6	NA	NA	10	11	2	2	24	25
356_2016	Anusuya	medium	M	1	4	4	1	1	1	1	1	1	12	15	2	2	26	26
361_2016	Anusuya	medium	F	0	4	4	1	1	3	7	8	18	12	2	2	2	27	14
366_2016	Anusuya	medium	F	1	16	16	3	9	6	6	15	15	6	9	2	5	28	29
373_2016	Anusuya	medium	M	1	17	17	1	5	1	1	1	1	1	11	2	2	30	31
374_2016	Anusuya	medium	F	0	14	18	1	5	1	14	1	1	1	10	2	2	12	32
377_2016	Anusuya	medium	F	0	19	20	1	9	1	1	1	1	3	3	2	2	33	34
380_2016	Anusuya	medium	M	1	21	21	1	5	3	15	1	1	3	4	2	2	35	32
388_2016	Anusuya	medium	M	1	22	22	2	5	16	17	1	1	11	16	2	2	36	37
401_2016	Anusuya	medium	M	0	NA	NA	1	1	6	3	19	19	NA	NA	1	1	31	3
420_2016	Anusuya	medium	M	0	1	1	6	5	6	2	1	20	17	14	2	5	38	39
421_2016	Anusuya	medium	F	0	23	23	1	4	16	17	1	21	12	3	2	5	15	4
422_2016	Anusuya	medium	M	0	1	1	3	5	1	1	22	23	1	11	2	2	40	39
423_2016	Anusuya	medium	F	0	22	22	5	5	1	1	24	9	2	3	2	2	8	8
425_2016	Anusuya	medium	F	0	24	3	6	5	2	2	1	20	17	14	2	2	10	39
426_2016	Anusuya	medium	M	0	NA	NA	6	5	1	1	NA	NA	1	11	2	2	41	42
427_2016	Anusuya	medium	F	0	1	1	3	5	3	3	1	1	3	3	2	2	43	44
431_2016	Anusuya	medium	F	0	15	15	1	2	1	1	8	9	1	18	5	6	8	45
432_2016	Anusuya	medium	M	0	14	14	6	5	17	17	1	1	1	19	2	5	46	47
433_2016	Anusuya	medium	M	0	NA	NA	1	1	2	3	1	1	20	20	2	2	48	49
434_2016	Anusuya	medium	F	0	15	25	1	4	2	18	25	9	2	21	2	2	50	51
435_2016	Anusuya	medium	F	0	22	22	1	3	6	3	1	1	12	14	1	1	52	53
439_2016	Anusuya	medium	M	0	24	24	1	1	1	1	1	1	22	11	2	2	41	42
440_2016	Anusuya	medium	M	1	3	3	10	5	13	10	26	9	23	14	2	2	54	55
441_2016	Anusuya	medium	M	0	4	4	1	1	2	3	1	1	1	10	2	5	17	56
449_2016	Anusuya	medium	M	0	4	12	1	5	19	13	16	26	11	24	6	6	35	57
450_2016	Anusuya	medium	F	1	26	5	1	2	1	1	15	15	1	19	2	6	58	59
451_2016	Anusuya	medium	F	1	27	28	2	4	6	6	6	26	1	11	2	2	60	61
452_2016	Anusuya	medium	M	1	12	16	2	4	1	16	1	27	15	3	2	2	62	11
457_2016	Anusuya	medium	M	0	24	24	1	2	20	10	28	29	1	18	2	5	14	14
290_2015	Anusuya	medium	M	0	4	4	1	1	2	2	1	1	23	14	2	7	14	63
323_2015	Anusuya	medium	F	1	29	29	1	2	1	6	1	1	1	11	8	9	64	65
324_2015	Anusuya	medium	M	1	30	31	1	2	1	1	8	30	25	18	10	11	66	19
333_2015	Anusuya	medium	F	1	14	14	3	8	17	21	1	1	26	17	2	2	67	42
334_2015	Anusuya	medium	F	0	24	3	1	3	6	6	11	31	1	27	12	12	38	68
337_2015	Anusuya	medium	F	1	32	25	2	9	6	2	16	32	12	2	2	4	3	69
338_2015	Anusuya	medium	M	0	15	4	1	1	6	3	1	1	20	20	2	2	27	14
118_2014	Anusuya	medium	F	1	4	4	1	1	1	22	1	1	12	6	2	2	15	70
151_2014	Anusuya	medium	M	1	23	33	1	1	6	6	1	1	28	5	2	2	27	63
156_2014	Anusuya	medium	M	1	34	35	6	5	5	5	1	1	25	18	5	6	71	72
229_2009	Chakrata	medium	F	0	22	36	1	2	2	17	14	15	14	29	2	5	73	74
234_2009	Chakrata	medium	F	1	12	12	11	12	4	23	1	8	2	6	2	2	19	75
237_2009	Chakrata	medium	F	0	4	20	1	1	2	17	26	9	2	3	2	2	76	76
238_2009	Chakrata	medium	M	1	37	4	1	1	2	24	16	33	1	11	13	14	77	78
209_2016	Kanchula	high	F	1	29	38	1	3	6	7	NA	NA	9	14	2	2	13	79
217_2016	Kanchula	high	F	0	22	22	1	2	6	6	1	1	3	6	2	2	15	4
218_2016	Kanchula	high	F	1	5	5	7	2	6	7	15	15	1	1	2	2	15	15
223_2016	Kanchula	high	M	0	39	40	2	4	1	17	1	21	30	3	2	5	80	81
230_2016	Kanchula	high	M	0	5	5	1	2	6	6	NA	NA	3	6	2	5	82	83
231_2016	Kanchula	high	F	0	28	41	1	4	17	3	1	20	14	14	2	5	8	45
232_2016	Kanchula	high	F	0	42	43	1	2	1	17	20	20	11	11	2	2	84	85
234_2016	Kanchula	high	M	0	22	22	1	1	1	1	NA	NA	3	14	2	2	64	85
238_2016	Kanchula	high	F	0	5	5	2	2	25	26	19	34	9	14	2	5	86	4
489_2016	Kanchula	high	M	0	4	4	1	1	1	1	1	1	2	6	5	5	87	88
591_2016	Kanchula	high	F	0	44	45	6	5	1	6	35	36	24	24	2	2	89	89
173_2015	Kanchula	high	M	0	4	46	1	3	1	1	1	1	1	11	15	10	41	42
209_2015	Kanchula	high	F	1	4	4	1	1	11	12	8	9	12	2	2	2	90	90
222_2015	Kanchula	high	M	0	37	10	1	2	1	1	28	37	1	11	5	3	24	91
525_2015	Kanchula	high	F	0	5	5	1	1	6	6	15	15	3	3	2	2	8	92
528_2015	Kanchula	high	M	0	4	4	1	1	1	1	1	21	2	3	2	5	93	47
212_2014	Kanchula	high	F	1	22	22	1	1	2	7	15	15	19	11	2	5	NA	NA
214_2014	Kanchula	high	M	0	NA	NA	1	2	1	1	NA	NA	NA	NA	2	5	24	19
215_2014	Kanchula	high	F	1	4	4	1	1	1	5	38	8	2	31	2	2	94	95

## Sheet: S5_TLR_WTT_genotype
Genetic drift and bottleneck do not influence diversity
in toll-like receptor genes at a small spatial scale in a Himalayan passerine
Supplementary Table S5: Genotype information of seven TLR loci in the white-throated tit
ID	Sex	tlr1la_1	tlr1la_2	tlr1lb_1	tlr1lb_2	tlr2_1	tlr2_2	tlr3_1	tlr3_2	tlr4_1	tlr4_2	tlr5_1	tlr5_2	tlr7_1	tlr7_2
311_2014	M	1	2	1	2	1	1	1	1	1	2	NA	NA	1	1
319_2014	F	NA	NA	1	2	2	2	2	2	1	1	1	2	2	3
320_2014	F	1	3	1	1	2	2	2	2	1	1	3	4	4	5
321_2014	M	4	4	1	1	2	2	2	2	2	2	5	6	6	7
336_2014	M	NA	NA	1	1	2	2	2	3	1	1	5	5	8	4
339_2014	M	5	6	1	1	2	2	2	4	1	2	5	6	9	10
523_2016	M	7	8	1	1	2	2	2	2	1	2	7	7	11	12
525_2016	F	1	1	3	1	1	2	2	2	1	2	5	6	13	13

## Sheet: S6_TLR haplotypes
Genetic drift and bottleneck do not influence diversity
in toll-like receptor genes at a small spatial scale in a Himalayan passerine
Supplementary Table S6: Distribution of TLR haplotypes in the black-throated tit across an
		elevational gradient
Loci	Elevation category	Elevation (m a.s.l.)	N	H		P
TLR1LA	Low	1800	10	12		7
	Medium	2000-2200	42	30		13
	High	2600	18	16		9
TLR1LB	Low	1800	14	8		1
	Medium	2000-2200	45	11		1
	High	2600	19	7		1
TLR2	Low	1800	14	13		6
	Medium	2000-2200	45	20		9
	High	2600	19	11		7
TLR3	Low	1800	14	17		7
	Medium	2000-2200	43	24		12
	High	2600	15	13		7
TLR4	Low	1800	14	14		5
	Medium	2000-2200	43	26		7
	High	2600	18	12		4
TLR5	Low	1800	14	6		3
	Medium	2000-2200	45	13		7
	High	2600	19	5		4
TLR7	Low	1800	14	21		8
	Medium	2000-2200	45	67		27
	High	2600	18	28		12
N - sample size; H – number of haplotypes;
P – number of unique protein sequences

## Sheet: S7_Chao_richness_index
Genetic drift and bottleneck do not influence diversity
in toll-like receptor genes at a small spatial scale in a Himalayan passerine
Supplementary Table S7: Chao richness index for each locus and across all sites revealed
that with the exception of TLR2, TLR4 in white-throated tit, sampling was
incomplete for remaining loci
Elevations 1800-2600 correspond to black-throated tits and 3200m to white-throated tits
Locus	Elevation (m)	Observed allelic richness	Estimated allelic richness	Estimated SE
TLR1LA	1800	12	22.133	9.783
	2000	30	52.232	15.903
	2600	16	91.833	43.844
	3200	8	24.5	21.685
TLR1LB	1800	8	15.714	11.258
	2000	11	16.933	7.082
	2600	7	9.191	3.315
	3200	3	3.469	1.252
TLR2	1800	8	15.714	11.258
	2000	11	16.933	7.082
	2600	7	9.191	3.315
	3200	2	2	0.214
TLR3	1800	17	125.482	122.536
	2000	23	78.588	49.241
	2600	13	28.467	15.959
	3200	4	5.875	3.524
TLR4	1800	14	27.018	12.034
	2000	26	40.949	12.332
	2600	12	15.889	5.155
	3200	2	2	0.05
TLR5	1800	6	6.964	2.148
	2000	13	44.644	39.162
	2600	5	7.921	4.275
	3200	7	14.429	10.853
TLR7	1800	21	51.857	22.515
	2000	67	183.914	49.311
	2600	28	63.729	22.173
	3200	13	28.625	13.952

## Sheet: S8_GLM_results_positiveCodons
Genetic drift and bottleneck do not influence diversity
in toll-like receptor genes at a small spatial scale in a Himalayan passerine
Supplementary Table S8: Wald chi-square tests for generalized linear modelling
of positively selected codon with elevation
		Elevation			Sex
Loci	Codon	Chi-sq	df	p	Chi-sq	df	p
TLR1LA	T126	2	0.3248	0.85	1	0.7714	0.37
	A126	2	0.9661	0.61	1	1.5325	0.21
TLR5	L345	2	0.3626	0.83	1	0.4182	0.51
	S345	2	0.1184	0.94	1	0.1063	0.74
TLR7	E103	2	0.9108	0.63	1	1.1817	0.27
	D103	2	0.0617	0.96	1	0.2708	0.6

## Sheet: S9_GLM_results_infectionStatus
Genetic drift and bottleneck do not influence diversity
in toll-like receptor genes at a small spatial scale in a Himalayan passerine
Supplementary Table S9 : Model averaged parameters for additive models, to test infection
	status association with elevation, sex and TLR clusters or zygosity.
	Explanatory variables denote the best model that fit the data (delta qAICc<2)
Loci	Model	Explanatory variable		Coefficient	Lower CI_95%	Upper CI_95%
TLR1LA	Cluster	Elevation	Intercept	-2.19	-5.2	-0.49
			Elevation_medium	1.9	0.076	4.96
			Elevation_high	0.58	-1.68	3.76
	Heterozygosity	Elevation	Intercept	-2.19	-5.2	-0.49
			Elevation_medium	1.9	0.076	4.96
			Elevation_high	0.58	-1.68	3.76
TLR1LB	Cluster	Elevation, elevation+sex	Intercept	-2.51	-4.64	-0.37
			Elevation_medium	2.149	-0.04	4.34
			Elevation_high	0.87	-1.58	3.332
			Sex	-0.088	-1.38	0.75
	Heterozygosity	Elevation, elevation+sex	Intercept	-2.51	-4.64	-0.37
			Elevation_medium	2.14	-0.04	4.34
			Elevation_high	0.87	-1.58	3.33
			Sex	-0.088	-1.38	0.75
TLR2	Cluster	Elevation, elevation+sex	Intercept	-2.51	-4.64	-0.37
			Elevation_medium	2.14	-0.04	4.34
			Elevation_high	0.871	-1.58	3.33
			Sex	-0.088	-1.38	0.75
	Heteroygosity	Elevation, elevation+sex	Intercept	-2.51	-4.64	-0.37
			Elevation_medium	2.14	-0.04	4.34
			Elevation_high	0.87	-1.58	3.33
			Sex	-0.088	-1.38	0.75
TLR3	Cluster	Elevation	Intercept	-2.56	-5.54	-0.92
			Elevation_medium	2.23	0.46	5.26
			Elevation_high	0.95	-1.27	4.11
	Heterozygosity	Elevation	Intercept	-2.56	-5.54	-0.92
			Elevation_medium	2.23	0.46	5.26
			Elevation_high	0.95	-1.27	4.11
TLR4	Cluster	Elevation	Intercept	-2.56	-5.54	-0.92
			Elevation_medium	2.23	0.46	5.26
			Elevation_high	0.95	-1.27	4.11
		Elevation	Intercept	-2.56	-5.54	-0.92
			Elevation_medium	2.23	0.46	5.26
			Elevation_high	0.95	-1.27	4.11
TLR5	Cluster	Elevation, elevation+sex	Intercept	-2.51	-4.64	-0.37
			Elevation_medium	2.14	-0.04	4.34
			Elevation_high	0.87	-1.58	3.33
			Sex	-0.088	-1.38	0.75
	Heterozygosity	Elevation, elevation+sex	Intercept	-2.51	-4.64	-0.37
			Elevation_medium	2.14	-0.04	4.34
			Elevation_high	0.87	-1.58	3.33
			Sex	-0.088	-1.38	0.75
TLR7	Cluster	Elevation, elevation+sex	Intercept	-2.5	-4.64	-0.37
			Elevation_medium	2.14	-0.041	4.33
			Elevation_high	0.93	-1.52	3.4
			Sex	-0.09	-1.4	0.73
	Heterozygosity	Elevation, elevation+heterozygosity, elevation+sex	Intercept	-2.45	-4.58	-0.31
			Elevation_medium	2.15	-0.03	4.34
			Elevation_high	0.95	-1.5	3.42
			Heterozygosity	-0.19	-1.75	0.48
			Sex	-0.065	-1.4	0.73

## Sheet: S10_Microsat_BTT_genotype
Genetic drift and bottleneck do not influence diversity
in toll-like receptor genes at a small spatial scale in a Himalayan passerine
Supplementary Table S10: Genotype information of 11 microsatellite loci in the black-throated tit
ID	Elevation	Elevation(m)	Location	Ase18_1	Ase18_2	TG03031_1	TG03031_2	Pca3_1	Pca3_2	TG01040_1	TG01040_2	PmaD22_1	PmaD22_2	Ase37_1	Ase37_2	TG04041_1	TG04041_2	Man13_1	Man13_2	TG04004_1	TG04004_2	Escu6_1	Escu6_2	TG01147_1	TG01147_2
473_2016	low	1800	Mandal	138	138	208	210	145	145	291	291	293	343	232	238	179	179	243	243	167	167	111	111	277	281
474_2016	low	1800	Mandal	136	136	208	208	141	143	291	291	331	331	234	234	179	179	243	243	165	165	111	111	277	281
108_2015	low	1800	Mandal	136	138	208	208	145	147	291	291	331	339	234	238	179	179	243	243	165	167	109	111	277	277
111_2015	low	1800	Mandal	136	138	208	208	141	143	291	291	323	339	234	234	179	179	243	243	167	167	111	111	277	277
481_2015	low	1800	Mandal	134	136	208	208	145	155	291	291	335	343	232	234	179	179	243	243	167	167	111	111	277	281
489_2015	low	1800	Mandal	140	140	208	208	141	145	291	291	319	339	234	234	179	179	243	243	165	167	111	111	277	277
490_2015	low	1800	Mandal	134	136	208	208	145	145	291	291	327	335	234	234	179	179	243	243	167	167	111	111	277	281
83_2014	low	1800	Mandal	134	136	208	208	145	145	291	291	327	335	234	234	179	179	243	243	167	167	101	111	277	281
84_2014	low	1800	Mandal	134	136	208	208	143	145	291	291	327	331	234	234	179	179	243	243	165	167	107	111	281	281
88_2014	low	1800	Mandal	134	136	208	208	145	145	291	291	327	335	234	234	179	179	243	243	167	167	111	111	277	281
272_2009	low	1800	Magra	136	138	208	210	143	145	291	291	323	331	234	238	179	179	243	243	167	167	111	111	277	277
273_2009	low	1800	Magra	136	136	208	212	141	143	291	291	331	335	234	234	179	179	243	243	167	167	107	113	277	281
276_2009	low	1800	Magra	138	138	208	210	145	147	291	291	335	335	234	234	179	179	243	243	167	167	111	113	281	281
278_2009	low	1800	Magra	136	136	208	208	143	145	291	291	335	343	232	232	179	179	243	243	165	167	107	111	277	277
354_2016	medium	2000	Anusuya	134	136	208	208	143	145	291	291	331	335	234	234	179	179	243	243	165	167	111	111	281	281
355_2016	medium	2000	Anusuya	136	138	208	208	143	145	291	291	293	335	234	238	179	179	243	243	167	167	109	111	277	277
356_2016	medium	2000	Anusuya	130	138	208	208	145	145	291	291	331	331	234	234	179	179	243	243	167	167	107	111	277	277
361_2016	medium	2000	Anusuya	136	136	208	208	143	145	291	291	293	327	234	238	179	179	243	243	165	167	109	111	277	281
366_2016	medium	2000	Anusuya	138	142	208	210	143	155	291	291	335	335	234	238	179	179	243	243	167	167	111	111	281	281
373_2016	medium	2000	Anusuya	136	138	208	208	137	145	291	291	331	335	234	238	179	179	243	243	167	167	107	111	277	277
374_2016	medium	2000	Anusuya	136	138	208	208	143	145	291	291	293	331	234	238	179	179	243	243	165	167	111	111	277	277
377_2016	medium	2000	Anusuya	136	138	208	208	147	147	291	291	331	335	234	234	179	179	243	243	165	167	107	107	277	281
380_2016	medium	2000	Anusuya	130	134	208	208	137	145	291	291	331	335	234	234	179	179	243	243	167	167	111	111	277	277
388_2016	medium	2000	Anusuya	136	136	208	208	141	141	291	291	331	339	232	234	179	179	243	243	167	167	111	111	277	277
401_2016	medium	2000	Anusuya	134	136	208	210	145	147	291	291	323	331	238	238	179	179	243	243	167	167	111	111	281	281
420_2016	medium	2000	Anusuya	134	136	208	208	143	145	291	291	297	331	234	234	179	179	243	243	167	167	111	111	277	281
421_2016	medium	2000	Anusuya	130	134	208	210	145	145	291	291	331	335	234	238	179	179	243	243	165	167	101	111	277	277
422_2016	medium	2000	Anusuya	136	138	208	208	143	143	291	291	327	331	234	234	179	179	243	243	167	167	105	111	277	281
423_2016	medium	2000	Anusuya	130	136	208	208	145	149	291	291	323	339	234	238	179	179	243	243	165	167	111	111	277	277
425_2016	medium	2000	Anusuya	130	136	208	210	143	145	291	291	335	335	234	234	179	179	243	243	165	167	105	111	277	281
426_2016	medium	2000	Anusuya	136	138	208	208	143	143	291	291	293	297	234	238	179	179	243	243	167	167	107	109	277	277
427_2016	medium	2000	Anusuya	130	136	208	210	143	145	291	291	297	335	234	238	179	179	243	243	165	167	105	111	277	277
431_2016	medium	2000	Anusuya	134	140	208	208	143	145	291	291	297	331	234	238	179	179	243	243	165	167	111	111	281	281
432_2016	medium	2000	Anusuya	134	136	208	208	141	145	291	291	327	339	232	238	179	179	243	243	167	167	111	111	277	281
433_2016	medium	2000	Anusuya	130	136	208	210	141	145	291	291	327	339	238	238	179	179	243	243	167	167	109	111	277	277
434_2016	medium	2000	Anusuya	134	138	208	208	143	145	291	291	335	335	234	234	179	179	243	243	165	167	107	111	281	281
435_2016	medium	2000	Anusuya	134	138	208	210	141	143	291	291	327	327	232	234	179	179	243	243	165	167	111	111	277	277
439_2016	medium	2000	Anusuya	136	136	208	208	141	143	291	291	297	327	234	238	179	179	243	243	167	167	105	111	277	281
440_2016	medium	2000	Anusuya	136	136	208	208	143	143	291	291	297	335	234	238	179	179	243	243	167	167	105	111	277	281
441_2016	medium	2000	Anusuya	134	136	208	208	145	145	291	291	297	335	238	238	179	179	243	243	167	167	111	111	281	281
449_2016	medium	2000	Anusuya	138	140	208	208	145	155	291	291	297	323	234	234	179	179	243	243	167	167	107	111	277	281
450_2016	medium	2000	Anusuya	136	140	208	208	143	145	291	291	323	343	232	234	179	179	243	243	165	167	107	111	277	277
451_2016	medium	2000	Anusuya	134	138	208	210	141	157	291	291	327	339	234	234	179	179	243	243	165	167	107	107	277	277
452_2016	medium	2000	Anusuya	138	138	208	208	143	147	291	291	293	335	234	234	179	179	243	243	167	167	111	111	277	281
457_2016	medium	2000	Anusuya	134	136	208	208	141	145	291	291	311	323	232	232	179	179	243	243	167	167	111	111	277	281
290_2015	medium	2000	Anusuya	136	138	208	208	143	145	291	291	331	339	234	234	179	179	243	243	167	167	107	111	277	277
323_2015	medium	2000	Anusuya	136	138	208	208	145	145	291	291	327	339	234	234	179	179	243	243	165	167	107	109	277	281
324_2015	medium	2000	Anusuya	136	136	208	208	141	143	291	291	323	323	232	234	179	179	243	243	167	167	107	111	277	281
333_2015	medium	2000	Anusuya	136	136	208	208	143	143	291	291	297	331	234	238	179	179	243	243	167	167	109	111	277	277
334_2015	medium	2000	Anusuya	136	138	208	208	141	143	291	291	293	327	234	234	179	179	243	243	165	167	105	107	277	281
337_2015	medium	2000	Anusuya	134	138	208	208	143	145	291	291	335	335	234	234	179	179	243	243	165	167	107	111	281	281
338_2015	medium	2000	Anusuya	130	136	208	210	141	145	291	291	327	339	238	238	179	179	243	243	167	167	109	111	277	277
118_2014	medium	2000	Anusuya	130	136	208	208	137	145	291	291	327	331	234	234	179	179	243	243	165	167	107	111	277	281
151_2014	medium	2000	Anusuya	130	136	208	208	143	145	291	291	323	331	232	238	179	179	243	243	167	167	101	107	281	281
156_2014	medium	2000	Anusuya	136	138	208	208	141	155	291	291	323	343	232	234	179	179	243	243	167	167	111	111	277	281
229_2009	medium	2200	Chakrata	136	138	208	208	145	145	291	291	323	335	234	234	179	179	243	243	165	167	107	111	281	281
234_2009	medium	2200	Chakrata	136	138	208	208	143	143	291	291	327	339	234	238	179	179	243	243	165	167	107	111	277	281
237_2009	medium	2200	Chakrata	134	136	210	210	143	145	291	291	323	323	234	238	179	179	243	243	165	167	111	111	277	281
238_2009	medium	2200	Chakrata	130	136	208	208	141	143	291	291	323	331	234	238	179	179	243	243	167	167	111	113	277	281
209_2016	high	2600	Kanchula	136	136	208	208	145	145	291	291	315	331	234	238	179	179	243	243	165	167	111	113	277	281
217_2016	high	2600	Kanchula	136	138	208	210	141	145	291	291	323	331	234	234	179	179	243	243	165	167	109	111	277	281
218_2016	high	2600	Kanchula	136	138	208	208	145	145	291	291	293	331	234	234	179	179	243	243	165	167	107	111	281	281
223_2016	high	2600	Kanchula	136	138	208	208	147	147	291	291	327	339	234	234	179	179	243	243	167	167	107	111	277	281
230_2016	high	2600	Kanchula	134	136	208	208	145	145	291	291	331	335	232	234	179	179	243	243	167	167	107	111	277	281
231_2016	high	2600	Kanchula	136	138	208	208	141	147	291	291	323	327	234	234	179	179	243	243	165	167	111	111	281	281
232_2016	high	2600	Kanchula	136	138	208	210	141	147	291	291	331	339	234	234	179	179	243	243	165	167	107	109	277	277
234_2016	high	2600	Kanchula	138	138	208	208	141	141	291	291	323	339	234	234	179	179	243	243	167	167	107	111	277	281
238_2016	high	2600	Kanchula	136	138	208	208	145	145	291	291	327	331	234	234	179	179	243	243	165	167	109	111	277	281
489_2016	high	2600	Kanchula	132	134	208	208	145	145	291	291	331	335	232	232	179	179	243	243	167	167	111	111	277	277
591_2016	high	2600	Kanchula	134	136	212	212	137	147	291	291	339	343	232	234	179	179	243	243	165	167	111	111	277	281
173_2015	high	2600	Kanchula	134	138	208	208	145	145	291	291	331	331	232	234	179	179	243	243	167	167	105	111	277	281
209_2015	high	2600	Kanchula	132	132	208	208	145	147	291	291	331	335	232	234	179	179	243	243	165	167	111	111	277	277
222_2015	high	2600	Kanchula	134	136	208	208	143	143	291	291	297	323	234	238	179	179	243	243	167	167	107	111	281	281
525_2015	high	2600	Kanchula	136	138	208	208	145	145	291	291	293	331	234	234	179	179	243	243	165	167	107	111	281	281
528_2015	high	2600	Kanchula	132	134	208	208	145	145	291	291	331	335	232	232	179	179	243	243	167	167	111	111	277	277
212_2014	high	2600	Kanchula	136	136	208	208	143	145	291	291	327	331	234	238	179	179	243	243	165	167	101	107	277	277
214_2014	high	2600	Kanchula	134	136	208	208	143	143	291	291	297	297	234	238	179	179	243	243	167	167	107	111	281	281
215_2014	high	2600	Kanchula	132	132	208	208	145	147	291	291	331	335	232	234	179	179	243	243	165	167	111	111	277	277

[truncated: 2 more sheets: S11_FST_TLR_Microsats, S12_AMOVA]
